# Supplementary material for: The bacteria of Yangtze finless porpoise (Neophocaena asiaeorientalis asiaeorientalis) are site-specific and distinct from freshwater environment
Source: Front Microbiol. 2022 Dec 20;13:1006251. doi: 10.3389/fmicb.2022.1006251 (PMC9808046; doi:10.3389/fmicb.2022.1006251)
Supplement: Supplementary file 1 [file Table_1.xlsx]

## Sheet: Sheet1
Supplementary Table S1. Sample information of the YFPs
Sample id	Animal Individual	Sex	State	Body Site
A1O	YFP_W_1	Female	Natural	Oral
A1R+	YFP_W_1	Female	Natural	Rectal
A1S	YFP_W_1	Female	Natural	Skin
D1F	YFP_W_3	Female	Natural	Fecal
D1O	YFP_W_3	Female	Natural	Oral
D1R	YFP_W_3	Female	Natural	Rectal
D1S	YFP_W_3	Female	Natural	Skin
E1F+	YFP_W_4	Male	Natural	Fecal
E1O	YFP_W_4	Male	Natural	Oral
E1R	YFP_W_4	Male	Natural	Rectal
E1S	YFP_W_4	Male	Natural	Skin
J1C	YFP_W_5	Male	Natural	Blowhole
J1F	YFP_W_5	Male	Natural	Fecal
J1O	YFP_W_5	Male	Natural	Oral
J1R	YFP_W_5	Male	Natural	Rectal
J1S	YFP_W_5	Male	Natural	Skin
K1F	YFP_W_6	Male	Natural	Fecal
K1O	YFP_W_6	Male	Natural	Oral
K1R	YFP_W_6	Male	Natural	Rectal
K1S	YFP_W_6	Male	Natural	Skin
L1C	YFP_W_7	Male	Natural	Blowhole
L1F	YFP_W_7	Male	Natural	Fecal
L1O	YFP_W_7	Male	Natural	Oral
L1R	YFP_W_7	Male	Natural	Rectal
L1S	YFP_W_7	Male	Natural	Skin
T1C	YFP_W_14	Male	Natural	Blowhole
T1F	YFP_W_14	Male	Natural	Fecal
T1O	YFP_W_14	Male	Natural	Oral
T1R	YFP_W_14	Male	Natural	Rectal
T1S	YFP_W_14	Male	Natural	Skin
X1O	YFP_W_15	Female	Natural	Oral
X1R	YFP_W_15	Female	Natural	Rectal
X1S	YFP_W_15	Female	Natural	Skin
SMC1F	YFP_S_3	Male	Semi-natural	Fecal
SMC1O	YFP_S_3	Male	Semi-natural	Oral
SMC1R	YFP_S_3	Male	Semi-natural	Rectal
SMC1S	YFP_S_3	Male	Semi-natural	Skin
SMD1F	YFP_S_4	Female	Semi-natural	Fecal
SMD1O	YFP_S_4	Female	Semi-natural	Oral
SMD1R	YFP_S_4	Female	Semi-natural	Rectal
SMD1S	YFP_S_4	Female	Semi-natural	Skin
SME1F	YFP_S_5	Male	Semi-natural	Fecal
SME1O	YFP_S_5	Male	Semi-natural	Oral
SME1R	YFP_S_5	Male	Semi-natural	Rectal
SME1S	YFP_S_5	Male	Semi-natural	Skin
SMF1F	YFP_S_6	Male	Semi-natural	Fecal
SMF1O	YFP_S_6	Male	Semi-natural	Oral
SMF1S	YFP_S_6	Male	Semi-natural	Skin
SMJ1F	YFP_S_7	Female	Semi-natural	Fecal
SMJ1O	YFP_S_7	Female	Semi-natural	Oral
SMJ1S	YFP_S_7	Female	Semi-natural	Skin
SML1O	YFP_S_8	Female	Semi-natural	Oral
SML1S	YFP_S_8	Female	Semi-natural	Skin
SMM1F	YFP_S_9	Male	Semi-natural	Fecal
SMM1O	YFP_S_9	Male	Semi-natural	Oral
SMM1S	YFP_S_9	Male	Semi-natural	Skin
WA1	Water	Non	Natural	Freshwater
WA2	Water	Non	Natural	Freshwater
WA3	Water	Non	Natural	Freshwater
WK1	Water	Non	Natural	Freshwater
WK2	Water	Non	Natural	Freshwater
WK3	Water	Non	Natural	Freshwater
WT1	Water	Non	Natural	Freshwater
WT2	Water	Non	Natural	Freshwater
WX1	Water	Non	Natural	Freshwater
WX2	Water	Non	Natural	Freshwater
SMW1+	Water	Non	Semi-natural	Freshwater
SMW2+	Water	Non	Semi-natural	Freshwater
