# Supplementary material for: The bacteria of Yangtze finless porpoise (Neophocaena asiaeorientalis asiaeorientalis) are site-specific and distinct from freshwater environment
Source: Front Microbiol. 2022 Dec 20;13:1006251. doi: 10.3389/fmicb.2022.1006251 (PMC9808046; doi:10.3389/fmicb.2022.1006251)
Supplement: Supplementary file 2 [file Table_2.xlsx]

## Sheet: Sheet1
Supplementary Table S2. PERMANOVA difference test between samples
Group		R2	P
Body Site		0.28	***
	Fecal vs Rectal	0.03
	Fecal vs Oral	0.27	***
	Fecal vs Blowhole	0.22	**
	Fecal vs Skin	0.15	***
	Rectal vs Oral	0.25	***
	Rectal vs Blowhole	0.22	**
	Rectal vs Skin	0.15	***
	Oral vs Blowhole	0.25	**
	Oral vs Skin	0.21	***
	Blowhole vs Skin	0.12	**
Fecal	Sex	0.06
	State	0.15
Rectal	Sex	0.07
	State	0.15
Oral	Sex	0.06
	State	0.18	***
Skin	Sex	0.07
	State	0.11	*
Freshwater	vs Fecal	0.3	***
	vs Rectal	0.3	***
	vs Oral	0.36	***
	vs Blowhole	0.33	**
	vs Skin	0.23	***
Note: *** means P<0.001, ** means 0.001<P<0.01, * means 0.01<P<0.05.
