# Supplementary material for: The bacteria of Yangtze finless porpoise (Neophocaena asiaeorientalis asiaeorientalis) are site-specific and distinct from freshwater environment
Source: Front Microbiol. 2022 Dec 20;13:1006251. doi: 10.3389/fmicb.2022.1006251 (PMC9808046; doi:10.3389/fmicb.2022.1006251)
Supplement: Supplementary file 3 [file Table_3.xlsx]

## Sheet: Sheet1
Supplementary Table S3. PERMANOVA difference test in bacterial function
Group		R2	P
Body Site		0.36	***
	Fecal vs Rectal	0.01
	Fecal vs Oral	0.24	***
	Fecal vs Blowhole	0.2	*
	Fecal vs Skin	0.33	***
	Rectal vs Oral	0.24	***
	Rectal vs Blowhole	0.23	*
	Rectal vs Skin	0.35	***
	Oral vs Blowhole	0.38	***
	Oral vs Skin	0.39	***
	Blowhole vs Skin	0.07
Fecal	Sex	0.07
	State	0.07
Rectal	Sex	0.05
	State	0.09
Oral	Sex	0.06
	State	0.1
Skin	Sex	0.09
	State	0.05
Note: *** means P<0.001, ** means 0.001<P<0.01, * means 0.01<P<0.05.
